# Supplementary material for: Intra-colonial diversity in the scleractinian coral, Acropora millepora: identifying the nutritional gradients underlying physiological integration and compartmentalised functioning
Source: PeerJ. 2018 Jan 29;6:e4239. doi: 10.7717/peerj.4239 (PMC5793706; doi:10.7717/peerj.4239)
Supplement: Supplemental Information 1 [file peerj-06-4239-s001.xlsx]

## Sheet: Proximate
Sample	Sample	Size	Lipid	Protein	NFE	Ash	Zooxanthellae	Energy (Lipid + Protein)
L-centre	A1	Large	3.60602	3.797	41.548	951.049	0.554389	4.76366
L-centre	A1	Large	2.52542	4.107	48.1488	945.219	0.578743	3.61276
L-centre	A1	Large	7.53623	6.041	51.1477	935.275	0.716547	6.82984
L-centre	A1	Large	6.21118	8.036	78.7761	906.977	1.79258	4.70207
L-centre	A1	Large	4.52228	5.076	49.3381	941.064	0.741166	5.08933
L-centre	A1	Large	4.98667	5.41	61.3333	928.27	0.785248	4.54862
L-centre	A1	Large	10.31	4.657	63.9803	921.053	0.520891	6.56829
L-centre	A1	Large	7.36196	5.439	44.8027	942.396	1.13807	7.30491
L-centre	A1	Large	6.85646	4.738	39.798	948.608	0.730799	7.47324
L-centre	A1	Large	6.47147	6.013	43.2172	944.298	0.487954	7.16916
S-centre	B1	Small	7.13383	7.309	44.1779	941.379	0.636055	7.78687
S-centre	B1	Small	5.45124	6.307	43.0223	945.219	1.47395	6.68232
S-centre	B1	Small	8.01094	5.325	48.9591	937.705	0.94466	7.12255
S-centre	B1	Small	7.02492	5.134	43.4279	944.413	0.821021	7.19931
S-centre	B1	Small	4.98585	4.158	36.5414	954.315	0.541402	6.48606
S-centre	B1	Small	6.93667	4.839	42.8867	945.338	0.62866	7.12832
S-centre	B1	Small	4.99842	5.954	42.1241	946.924	0.767496	6.40092
S-centre	B1	Small	8.13124	4.461	38.154	949.254	0.797463	8.43021
S-centre	B1	Small	7.83669	4.52	46.715	940.928	0.775796	7.06899
L-33	A2	Large	2.88793	2.366	37.9693	956.777	0.903256	3.94743
L-33	A2	Large	3.2175	2.366	59.8971	934.519	0.737223	3.24917
L-33	A2	Large	5.3133	8.011	93.0587	893.617	1.0278	3.77258
L-33	A2	Large	5.68778	5.276	62.5442	926.492	1.27814	4.77178
L-33	A2	Large	5.64722	5.175	58.6017	930.576	0.425168	4.99465
L-33	A2	Large	4.90751	5.857	61.5246	927.711	0.515029	4.61797
L-33	A2	Large	8.20761	5.136	50.173	936.483	1.33333	7.03676
L-33	A2	Large	8.10922	4.588	72.4092	914.894	1.17896	5.05212
L-33	A2	Large	5.91178	5.628	61.8062	926.654	0.651864	5.01765
L-33	A2	Large	5.28067	10.924	53.2398	930.556	0.564238	6.76325
S-50	B2	Small	8.62829	5.381	41.2902	944.7	0.355129	8.48874
S-50	B2	Small	5.3133	6.465	22.0563	966.165	1.01568	10.7697
S-50	B2	Small	9.97024	7.669	44.755	937.606	0.630972	9.24946
S-50	B2	Small	7.36119	9.466	47.7172	935.456	0.718047	8.01006
S-50	B2	Small	7.36119	4.494	37.4883	950.656	0.883721	8.06942
S-50	B2	Small	9.58466	4.799	41.7939	943.822	0.897597	8.78092
S-50	B2	Small	6.16903	4.842	33.8246	955.164	0.467551	8.01595
S-50	B2	Small	6.16903	5.836	44.4485	943.546	0.706668	6.78712
S-50	B2	Small	9.89421	6.522	55.1171	928.467	0.906585	7.64256
S-50	B2	Small	8.28825	6.023	51.8607	933.828	0.492971	7.12289
L-66	A3	Large	4.71344	10.115	18.3207	966.851	1.79614	12.9092
L-66	A3	Large	3.73778	4.575	30.4803	961.207	0.652161	6.6245
L-66	A3	Large	7.84678	7.572	64.4423	920.139	1.59434	6.14715
L-66	A3	Large	8.14731	7.511	38.033	946.309	0.861629	9.3373
L-66	A3	Large	6.49889	5.266	42.9226	945.312	0.604358	6.99545
L-66	A3	Large	5.91534	6.178	52.9624	934.944	1.16264	5.86128
L-66	A3	Large	8.05452	7.507	68.3008	916.138	0.88144	5.93319
L-66	A3	Large	6.01266	6.42	56.1639	931.403	1.21144	5.69909
L-66	A3	Large	7.19593	8.148	52.979	931.677	0.818522	7.01047
L-66	A3	Large	6.72984	7.522	55.3684	930.38	0.332539	6.4005
L-edge	A4	Large	4.22576	4.885	34.9388	955.95	0.63612	6.43976
L-edge	A4	Large	3.21543	3.864	32.0078	960.913	0.644578	5.61204
L-edge	A4	Large	9.37904	9.913	37.3117	943.396	0.694802	10.7306
L-edge	A4	Large	5.65352	7.194	73.8872	913.265	0.673763	4.55701
L-edge	A4	Large	5.58214	9.72	43.3224	941.375	1.81134	7.72376
L-edge	A4	Large	5.55268	7.803	56.5238	930.12	0.649351	5.80746
L-edge	A4	Large	5.38089	7.435	53.3397	933.844	0.729937	5.89885
L-edge	A4	Large	5.464	10.538	52.9635	931.034	0.660419	6.78145
L-edge	A4	Large	7.58736	6.815	41.5116	944.086	0.80245	8.27305
L-edge	A4	Large	5.97564	9.331	45.0165	939.677	0.811417	7.60983
S-edge	B3	Small	7.60435	9.146	32.7877	950.462	0.574526	10.476
S-edge	B3	Small	5.92966	8.981	55.8156	929.274	0.667879	6.34654
S-edge	B3	Small	5.18021	5.384	73.6463	915.789	0.54661	3.95789
S-edge	B3	Small	9.66306	8.474	42.5047	939.358	0.596146	9.63395
S-edge	B3	Small	6.39579	11.069	49.5209	933.014	0.757523	7.7208
S-edge	B3	Small	7.15388	6.894	44.1384	941.814	0.407376	7.68814
S-edge	B3	Small	5.30973	7.033	37.244	950.413	0.383722	7.61943
S-edge	B3	Small	6.11834	8.6	38.3571	946.925	0.353956	8.42601
S-edge	B3	Small	6.50062	9.96	64.0763	919.463	0.849609	6.144

## Sheet: Lipid class_%
Sample	Size	WAX	TAG	FFA	1,2DAG	STEROL	AMPL	PE	PSPI	PC	LPC	Storage	Structural	Ratio
L-centre	Large	110.47	129.255	41.651	93.8124	80.5149	150.647	103.485	152.095	138.07	0	375.189	624.811	0.600483
L-centre	Large	107.55	116.639	30.527	95.2751	67.6593	147.38	96.3939	141.783	127.314	69.4796	349.991	650.009	0.538439
L-centre	Large	682.014	20.4205	0	0	50.0119	85.4575	40.1598	52.933	69.0037	0	702.434	297.566	2.3606
L-centre	Large	137.412	160.216	17.2633	86.2652	71.7916	161.396	95.9018	133.283	136.472	0	401.156	598.844	0.669884
L-centre	Large	317.672	0.0001	33.1632	74.5144	71.0167	149.81	80.4576	120.668	152.698	0	425.35	574.65	0.740189
L-centre	Large	135.129	216.59	36.0544	77.504	65.5239	151.481	76.7865	124.998	115.934	0	465.277	534.723	0.870127
L-centre	Large	82.5655	695.81	6.99411	23.3347	21.3492	45.1247	28.0165	38.5419	39.7984	18.4651	808.704	191.296	4.22751
L-centre	Large	106.628	536.648	11.3867	41.7381	31.435	67.791	44.8298	63.3501	61.5822	34.6116	696.4	303.6	2.29381
L-centre	Large	85.1432	581.9	11.773	0	48.6545	85.9868	45.1022	68.8848	72.5558	0	678.816	321.184	2.11348
L-centre	Large	173.967	243.964	12.301	92.2288	55.7535	138.702	94.1602	0	118.708	70.2155	522.46	477.54	1.09407
S-centre	Small	132.705	479.797	26.5802	34.2983	53.0143	98.8929	52.2869	54.6348	67.7909	0	673.38	326.62	2.06166
S-centre	Small	142.073	186.906	19.3125	73.1062	75.4251	184.477	71.7864	107.025	139.889	0	421.397	578.603	0.728302
S-centre	Small	89.7321	670.592	10.7979	0	32.2611	76.1097	33.4752	38.301	48.7314	0	771.122	228.878	3.36913
S-centre	Small	100.821	470.262	13.6175	40.0971	42.572	102.06	52.5294	70.0479	75.7248	32.2689	624.797	375.203	1.66522
S-centre	Small	101.05	550.11	11.158	41.6295	37.5444	80.7562	52.1554	58.8856	66.7111	0	703.947	296.053	2.37778
S-centre	Small	162.196	371.731	14.2091	71.4227	50.4225	99.8755	70.985	0	106.08	53.0777	619.559	380.441	1.62853
S-centre	Small	118.399	420.016	19.0092	37.8318	57.5658	120.222	57.9746	64.433	104.549	0	595.256	404.744	1.4707
S-centre	Small	75.7	668.506	7.82895	28.6695	26.2395	55.8002	28.8472	47.1272	41.3301	19.9508	780.705	219.295	3.56006
S-centre	Small	100.324	674.008	8.91564	24.9053	28.7528	51.6617	28.6483	37.892	44.892	0	808.153	191.847	4.21249
L-33	Large	105.178	250.911	22.803	0	84.8293	158.349	95.5558	145.68	136.694	0	378.892	621.108	0.610027
L-33	Large	135.941	142.995	26.8515	126.473	84.6268	189.42	130.246	0	163.447	0	432.261	567.739	0.761372
L-33	Large	128.962	271.762	20.56	63.2076	76.0976	141.662	68.35	99.6813	129.718	0	484.491	515.509	0.939832
L-33	Large	138.537	150.626	16.4536	88.5136	75.1732	170.288	93.2092	129.875	137.325	0	394.129	605.871	0.650517
L-33	Large	106.065	436.249	16.9813	0	57.7273	120.175	57.6478	92.8512	112.303	0	559.296	440.704	1.2691
L-33	Large	124.281	411.407	22.8979	54.9237	56.181	115.062	53.9531	79.1934	82.1012	0	613.51	386.49	1.58739
L-33	Large	126.888	566.473	7.13248	37.9242	35.6148	71.8127	39.9531	55.1297	59.0718	0	738.418	261.582	2.82289
L-33	Large	148.763	310.722	14.2479	0	72.2887	129.417	75.4495	102.268	94.923	51.9207	473.733	526.267	0.900175
L-33	Large	142.159	147.535	16.736	99.4369	62.0372	165.859	0	151.443	131.237	83.5564	405.867	594.133	0.683124
L-33	Large	147.287	316.789	18.074	56.1182	55.2438	122.543	74.9649	95.1593	113.822	0	538.268	461.732	1.16576
S-50	Small	107.301	666.127	7.06756	26.0604	28.9714	46.7404	30.4304	37.2986	50.0031	0	806.556	193.444	4.16946
S-50	Small	138.772	349.285	5.35078	58.0813	54.1747	127.117	70.0169	90.169	107.034	0	551.489	448.511	1.2296
S-50	Small	391.61	225.226	12.4702	39.7246	36.3904	77.1445	46.6909	66.373	73.1415	31.2293	669.03	330.97	2.02143
S-50	Small	116.508	490.181	39.5683	53.8254	59.9348	93.8864	51.9111	0	94.1843	0	700.083	299.917	2.33426
S-50	Small	184.243	301.999	19.0124	63.6134	56.4557	123.556	64.6126	91.741	94.7668	0	568.868	431.132	1.31948
S-50	Small	142.311	434.663	19.1482	48.054	47.513	112.349	49.5602	73.9874	72.4143	0	644.176	355.824	1.81038
S-50	Small	189.407	406.071	15.3683	0	55.5341	102.458	60.279	89.3127	81.5688	0	610.847	389.153	1.56968
S-50	Small	142.033	186.499	23.2351	79.4397	73.0221	168.574	85.279	121.86	120.057	0	431.208	568.792	0.758111
S-50	Small	106.28	655.705	7.61163	26.928	27.2796	56.8265	32.6265	41.7667	44.9761	0	796.525	203.475	3.9146
S-50	Small	194.249	393.506	15.8935	49.3482	45.4457	94.7861	55.585	77.8768	73.3099	0	652.996	347.004	1.88182
L-66	Large	140.353	238.674	18.2476	73.1867	56.4404	123.831	75.5094	117.241	99.1298	57.3872	470.462	529.538	0.888439
L-66	Large	134.061	500.528	31.9997	39.5985	48.3031	79.7287	42.7893	61.0403	61.9523	0	706.186	293.814	2.40352
L-66	Large	148.873	271.621	17.3161	0	211.962	128.564	57.5477	78.9957	85.1203	0	437.81	562.19	0.77876
L-66	Large	106.759	591.795	17.0241	26.8285	43.7847	75.0286	30.6236	41.7872	66.3694	0	742.406	257.594	2.88209
L-66	Large	121.992	331.482	15.8188	65.2516	46.0659	102.226	72.374	104.25	89.4368	51.1017	534.545	465.455	1.14843
L-66	Large	128.359	540.369	10.3315	35.323	32.6918	66.0862	71.8231	55.4384	59.5779	0	714.383	285.617	2.50119
L-66	Large	82.1891	579.755	10.2418	34.5093	37.0366	74.1399	41.0197	58.3287	55.0015	27.7788	706.695	293.305	2.40942
L-66	Large	129.57	485.842	16.1018	39.8084	53.2372	86.6161	56.7289	56.8137	75.2821	0	671.322	328.678	2.04249
L-66	Large	130.458	568.334	15.7999	27.846	45.4879	60.6763	41.7511	48.1002	61.5463	0	742.438	257.562	2.88256
L-edge	Large	123.18	535.987	13.7755	0	49.5187	76.5111	48.8991	75.3506	76.7781	0	672.942	327.058	2.05757
L-edge	Large	135.93	148.031	26.1094	0	78.5746	194.089	103.179	161.197	152.89	0	310.071	689.929	0.449424
L-edge	Large	139.046	364.476	22.0929	46.5884	67.6023	119.649	74.086	64.9593	101.5	0	572.203	427.797	1.33756
L-edge	Large	106.614	246.516	21.1521	39.7689	90.9343	157.45	97.3559	72.9525	167.257	0	414.051	585.949	0.706634
L-edge	Large	116.661	440.402	26.7261	0	75.4428	118.912	48.8664	75.434	97.5567	0	583.788	416.212	1.40262
L-edge	Large	126.228	373.02	20.2969	46.8004	73.7822	112.554	64.1578	77.5718	105.59	0	566.345	433.655	1.30598
L-edge	Large	105.179	159.396	19.8582	68.2309	70.5493	166.249	80.0736	126.324	149.241	54.8989	352.664	647.336	0.544793
L-edge	Large	100.085	112.409	26.8681	69.8474	95.2574	252.871	83.7068	112.072	146.883	0	309.21	690.79	0.447617
L-edge	Large	117.76	431.282	22.4712	39.1957	65.6678	104.12	59.8412	70.3633	89.2983	0	610.709	389.291	1.56877
S-edge	Small	106.624	500.904	13.8015	34.5108	59.499	127.312	33.9984	48.5267	74.8237	0	655.841	344.159	1.90563
S-edge	Small	119.086	193.609	12.4638	69.0459	73.0239	167.942	71.8949	120.261	118.236	54.4377	394.204	605.796	0.650722
S-edge	Small	144.248	214.528	19.6248	83.8052	70.0756	145.115	86.891	117.677	118.035	0	462.206	537.794	0.859448
S-edge	Small	81.0382	613.75	12.4627	35.7411	43.3241	64.0303	37.3628	51.8151	60.4756	0	742.992	257.008	2.89093
S-edge	Small	88.7803	371.476	14.8539	54.7415	63.3989	131.885	65.495	85.497	123.872	0	529.852	470.148	1.12699
S-edge	Small	160.077	212.795	27.1315	0	93.3891	209.94	76.3569	97.7286	122.582	0	400.003	599.997	0.666675
S-edge	Small	148.69	167.768	24.4748	73.7089	82.9907	169.119	98.506	105.465	129.278	0	414.642	585.358	0.708356
S-edge	Small	112.751	374.955	24.1791	47.2138	67.4725	129.496	63.4469	76.0147	104.472	0	559.099	440.901	1.26808
S-edge	Small	102.973	144.751	21.6399	56.1889	94.2584	202.403	90.1643	103.1	184.521	0	325.553	674.447	0.482697

## Sheet: Fatty_mg_g_lipid
Sample	Size	10:0	11:0	12:0	13:0	14:0	14:1n-5	15:0	15:1n-5	16:0	16:1n-7	16 Ac	17:0	DMA 18:0	16:2n-4	17:1n-7	16:OH	18:0	18:1n-9 trans	18:1n-7 trans	18:1n-9	18:1n-7	18:2n-6 trans	18:2n-6	18:3n-6	18:3n-4	18:3n-3	20:0	18:4n-3	20:1n-11	20:1n-9	21:0	20:2n-6	20:3n-6	20:4n-6	20:3n-3	22:0	22:1n-11	20:4n-3	22:1n-9	20:5n-3	22:2n-6	24:0	22:3n-3	22:4n-6	22:5n-6	24:1n-9	22:5n-3	22:6n-3
L-33	Large	0	0	0.276	0.624133	14.8048	0.0489449	0.37017	0.151083	161.779	5.20607	2.03506	0.4189	4.77741	0	0	51.1991	29.7616	0	0	17.2589	0.629927	0.0727767	6.33888	18.0373	0	1.11075	4.01756	0	11.0396	5.47601	1.71429	1.25301	4.97986	12.0186	1.19538	0	0	0	1.39298	21.6742	1.48396	0.388215	0	8.75769	0	0	4.64218	10.6676
L-33	Large	0	0	0.200452	0.424371	9.18541	0.368496	0.301672	0	96.438	3.05265	1.29914	0.402971	4.59116	0	0	23.3525	22.4421	0	0	12.5577	0.566662	0	4.97527	10.4339	0	0.179752	3.12369	0	8.08167	3.21298	1.56895	0.929668	3.47804	9.71252	1.5082	0	0	0	0.821127	16.0214	0	0.471417	0	7.59873	0	0	3.54698	7.00611
L-33	Large	0.261542	0	0.417134	0.435378	15.875	0.543453	0.295726	0.171517	134.63	5.81301	2.02799	0.355882	4.76335	0.199694	0	28.4687	34.9591	0	0	13.9932	0.505724	0.0795422	4.37655	15.896	0	0.238011	2.82942	0	13.1379	4.33476	2.7947	1.09936	3.93471	11.5265	1.62937	0	0	0	1.33548	24.9167	1.10509	0.345548	0.0580114	9.69557	0	0	5.18857	11.6205
L-33	Large	0.403599	0	0.43985	0.602394	14.3182	0.317872	0.341774	0.0462541	128.646	5.41336	1.34878	0.522104	3.95213	0.187144	0.123551	34.422	29.0887	0.345573	0	14.6251	1.21211	0.0735427	4.14124	14.4556	0	0.211843	3.29085	0	13.9287	4.052	3.32468	0.956626	3.42562	10.0807	1.39855	0	0	0	1.20166	22.7177	0.0272016	0.371138	0.056033	8.17325	0	0	4.43187	9.98076
L-33	Large	0	0	0.430665	0.199628	17.8071	0.283222	0.226444	0.698669	155.512	7.9055	2.22829	0.566523	4.82406	0	0.724864	42.9611	34.0033	0	0	10.8402	1.46432	0	3.96648	15.971	0	0.16089	5.16602	0	11.3958	3.99102	1.62746	0.878358	4.41533	8.54869	1.07554	0	0	0	1.43536	20.3845	0.31042	0.235605	0	7.60449	0	0	4.92313	14.0291
L-33	Large	0.13852	0	0.603402	0.29328	25.0912	0.456348	0.377964	0.0280113	222.045	10.815	3.18326	0.400639	4.01418	0.156345	0.0923544	64.4996	44.3014	0.0711596	0.0861095	15.5863	1.11428	0.0853608	6.03173	19.1998	0	1.08702	6.20234	0.0486785	11.6196	5.65096	1.35608	1.06194	6.33844	9.22424	1.34643	0	0	0	1.87474	21.8817	0.0256097	0.373353	0.0561247	7.59123	0.0227886	0	5.28916	15.4223
L-33	Large	0.0823627	0.0176648	0.501213	0.264324	30.0898	0.162712	0.312107	0.0225866	254.492	12.6519	2.88746	0.258249	2.50378	0.16142	0.0384817	83.0659	26.1386	0.238478	0.121959	25.6109	0.741598	0.0713199	5.37034	27.238	0.0308636	0.938493	3.72711	0.0376724	16.5509	6.72907	2.19552	0.885083	4.8225	5.02905	0.857416	0	0	0	1.877	19.3483	0.8437	0.207092	0.0673818	3.93817	0	0	4.5437	18.6151
L-33	Large	0.0482928	0.0726621	0.380057	0.318298	18.9411	0.503729	0.292021	0.138319	155.142	6.63414	2.38968	0.329929	2.29754	0.159894	0	49.7494	20.0791	0.23719	0.229775	15.6989	0.544822	0.069939	3.5629	14.939	0	0.728094	2.50037	0	9.38429	4.26665	1.16578	0.6267	3.09934	4.37042	0.833531	0	0	0	1.1613	12.1309	0	0.218699	0.0211366	3.83601	0	0	3.08411	8.96481
L-33	Large	0.160663	0	0.324032	0.375499	14.0649	0.0311987	0.358308	0.0789741	124.557	4.3092	2.04582	0.592445	2.65881	0.145479	0	40.9511	22.1247	0.0871777	0	14.6876	0.465198	0.0658216	3.8057	13.2889	0	0.0849872	2.81085	0	8.66932	4.75723	1.30515	0.838502	3.16714	6.43789	1.01312	0	0	0	1.14619	14.0197	0	0.369118	0	5.44009	0	0	3.40491	7.50823
L-33	Large	0.182466	0	0.353762	0.237516	17.9447	0.529745	0.267172	0.210635	160.553	5.81124	2.53094	0.508649	5.14137	0	0	50.6164	31.0794	0	0	16.7684	0.684263	0	4.98785	20.0791	0	0.240539	4.29883	0	14.6528	5.43472	2.3092	1.22026	4.78656	10.9962	1.17127	0	0	0	1.59144	23.8942	1.48708	0.290495	0.0381497	9.00275	0	0	5.95379	14.7615
L-66	Large	0.0363281	0	0.399666	0.301007	25.0352	0.49798	0.32222	0.0672536	286.617	10.0222	4.32588	0.248204	2.70265	0.141228	0.069056	81.3018	43.6825	0.726854	0	33.3162	2.44229	0.0512987	8.73037	32.2342	0.032301	0.376952	5.34522	0	12.0016	9.73333	0.860757	1.25317	7.03301	7.95913	1.27134	0	0	0	2.4419	17.9077	0.0455044	0.293602	0.0515928	4.16733	0	0	3.94389	17.674
L-66	Large	0.0657564	0	0.314215	0.341647	17.3244	0.0447209	0.312339	0.136272	186.267	6.24343	3.06619	0.368206	4.26585	0.136584	0	60.4721	29.8057	0.269206	0.297027	20.4134	0.687899	0.070934	6.35353	21.2648	0	1.19443	4.14781	0.0365996	12.0178	6.54774	1.74047	1.17669	4.98017	10.5969	1.34786	0	0	0	1.58204	20.3832	0.0131233	0.381036	0.0218981	7.48491	0	0	4.22134	12.1397
L-66	Large	0.278209	0.0360807	0.509833	0.141099	26.6227	0.482569	0.274231	0.0868879	228.491	10.7279	3.97347	0.158142	2.7478	0.0499236	0.0267906	83.59	26.6124	0.301443	0.264522	23.889	0.811659	0.0588639	5.47636	28.4422	0.0335785	0.0132226	3.39847	0.0159841	13.8356	6.0741	1.4941	1.0262	5.54696	6.5406	0.730537	0	0	0	1.65577	19.2626	0	0.141436	0.0458803	5.28014	0	0	4.34659	16.3579
L-66	Large	0.234369	0.0804537	0.382454	0.335373	16.7021	0.449573	0.278801	1.09872	149.219	6.60232	2.28972	0.266087	2.45445	0.140721	0.0370961	48.4502	22.6924	0.195319	0.975077	15.1028	0.542194	0.0779283	3.88022	16.5337	0.0258377	0.290977	2.58047	0	11.8099	4.58846	1.94358	0.889903	3.69532	7.19106	0.755492	0	0.0538148	0	1.14772	17.7511	0	0.221411	0.0755636	5.95272	0	0	3.73562	10.0565
L-66	Large	0.0639262	0.0899294	0.537802	0.513101	23.7338	0.294848	0.356427	0.139927	212.965	10.0423	3.09309	0.384929	3.82856	0.194251	0.042777	62.3071	40.2893	0.299932	1.21768	16.2459	1.04377	0.0866317	6.78867	20.1829	0.0327092	0.620006	5.63755	0.068014	14.3027	5.29464	2.22796	1.0811	6.24022	8.26859	1.31119	0	0.120769	0	1.74537	20.6854	0	0.386479	0.0714375	6.26786	0	0	4.40329	16.3275
L-66	Large	0.0969939	0.0323445	0.525913	0.263788	29.4655	0.244099	0.314397	0.0629403	246.361	10.7975	4.07573	0.292506	2.54129	0.150243	0.0450151	80.0661	26.766	0.245694	0.138344	24.7389	0.709803	0.0607447	5.39525	26.8862	0.0333309	0.293021	3.65668	0.0499877	14.8281	6.52365	1.79403	0.935046	5.01157	5.28563	0.79708	0	0	0	1.85731	17.2813	0	0.20035	0.0589029	4.19706	0	0	4.13443	17.0187
L-66	Large	0.154202	0.0365399	0.749272	0.406305	43.7877	0.348892	0.489786	0.0209146	375.42	16.4349	5.82047	0.3352	4.30773	0.214307	0.0887401	120.046	40.0584	0.494526	0.415598	37.9822	1.15216	0.0982427	7.87823	39.5845	0.0488205	1.32936	5.40619	0.0347766	23.2338	9.9327	2.85745	1.47778	7.69475	9.44984	1.22299	0	0	0	2.93181	29.7893	1.26473	0.280268	0.115865	7.60633	0	0	7.61317	27.3842
L-66	Large	0.154162	0.0966038	0.394399	0.229058	23.0454	0.498726	0.322524	0.0192739	209.539	7.62687	3.33134	0.235551	3.59981	0.138419	0.0688442	66.1992	35.6589	0.0615297	0	21.9461	1.66607	0.0582635	5.58238	24.8459	0.0286848	0.275756	4.79647	0	14.2722	6.0958	1.65472	1.23134	5.09638	9.19654	1.23791	0	0	0	1.83961	22.3211	0.683765	0.191754	0.0608358	7.06891	0	0	5.39916	15.6434
L-66	Large	0.13734	0	0.413477	0.253509	26.4248	0.60867	0.295761	0.0945933	247.954	9.00473	3.97152	0.171818	3.81685	0.121904	0	79.5658	36.4217	0	0	25.6535	1.84735	0	6.62677	29.6387	0	0.286848	5.25279	0	15.436	6.9238	1.48983	1.22225	6.21248	8.65357	0.987904	0	0	0	2.07363	22.5744	0.934541	0.134215	0.0550319	6.84449	0	0	5.93575	20.4309
L-centre	Large	0	0	0.216434	0.288306	11.3235	0.270817	0.21265	0.358976	114.493	3.33115	1.57673	0.455821	3.68881	0	0.0931125	29.9205	25.6343	0.193421	0.210624	13.7752	0.666074	0.0492307	7.4541	10.5992	0	0.800329	2.98029	0.0998785	7.71524	4.46779	1.45536	0.897598	7.40309	12.0496	1.34884	0	0	0	0.916499	15.6392	0.0291138	0.596614	0	6.6471	0	0	3.33066	6.79575
L-centre	Large	0	0	0.32137	0.383983	15.1467	0.510963	0.38926	0.502969	147.305	4.52042	2.21167	0.574672	4.55075	0	0.0791463	40.422	32.2367	0.242637	0.26963	17.2965	0.716689	0.080177	8.4623	15.628	0	0.975868	3.69818	0.0877838	13.361	4.95085	2.90115	1.14941	7.07087	14.4369	1.6456	0	0	0	1.14421	22.6281	0.0696797	0.560187	0	9.05	0.0596777	0	4.36096	9.46501
L-centre	Large	0.200386	0	0.442434	0.154636	26.1507	0.554597	0.305708	0.194158	243.074	10.9181	3.48434	0.175381	3.05209	0.109507	0	75.3456	27.0374	0.115185	0	27.1434	0.87649	0.0622212	5.44801	29.7996	0	0.240459	4.20318	0	14.4938	7.3701	1.77879	0.853733	6.31209	5.85958	0.68455	0	0	0	1.91965	19.73	1.18585	0.173374	0.0385488	5.05059	0	0	4.62918	18.8298
L-centre	Large	0.328548	0	0.440011	0.290613	12.6831	0.471648	0.343908	0.357624	104.634	4.69137	1.54439	0.473695	3.47855	0.201544	0	29.1126	25.4858	0	0	10.1908	0.91765	0.0609161	3.27766	12.8134	0	0.199197	2.78708	0	11.7623	3.48008	2.77262	0.850889	3.08312	8.9111	1.1507	0	0	0	1.01732	19.9913	1.13961	0.284018	0.0286678	7.4723	0	0	3.92581	8.85881
L-centre	Large	0.0581486	0	0.434303	0.613369	20.6693	0.0370382	0.379455	0.0599895	183.388	8.34801	2.4236	0.337636	4.95719	0.164332	0.147489	37.0462	45.6851	0	0	14.4739	1.16423	0.0773989	8.14388	16.2691	0	0.233024	5.12405	0	12.6666	4.49151	2.02975	1.15488	7.13544	11.1163	1.62866	0	0	0	1.75587	24.013	0.0289638	0.43255	0.0659862	8.10805	0	0	5.36369	14.1255
L-centre	Large	0	0	0.270336	0.202999	12.8731	0.275581	0.234653	0.208584	111.395	5.10051	1.5576	0.190085	3.20808	0	0	30.9898	24.2771	0	0	8.5951	0.634712	0	4.92131	10.3775	0	0.769537	3.38925	0	8.3087	3.05109	1.48617	0.688367	5.14902	6.66918	0.767854	0	0	0	0.979916	14.309	4.38367	0.222472	0	4.94622	0	0	3.19317	9.07668
L-centre	Large	0.100739	0.026082	0.544102	0.249655	34.1642	0.350752	0.331737	0.059108	280.501	13.2918	4.30104	0.20871	1.92051	0.0902975	0.00938234	84.1449	32.7092	1.18396	0	28.4664	2.53714	0.0543884	5.45811	28.7166	0.0452206	0.284235	3.68533	0	15.7723	6.76614	1.53106	0.828237	5.17205	4.39281	0.913995	0	0	0	2.16025	17.7776	0.398141	0.120004	0.081236	3.31005	0.0291819	0	4.66367	20.4279
L-centre	Large	0.104779	0.0209949	0.500169	0.411336	28.9179	0.392351	0.301596	0.0747246	236.457	10.3756	3.62017	0.187859	2.32919	0.0197254	0	69.8401	30.6714	0.493476	0	22.9953	2.11045	0.0568569	5.81672	24.462	0.0305213	0.254175	3.78672	0	16.562	5.59271	2.32628	0.813056	5.46038	5.75946	0.8314	0	0	0	1.92523	18.507	0.016079	0.179774	0.0719446	4.02548	0	0	4.50515	17.5667
L-centre	Large	0.24187	0.0211742	0.453502	0.235015	26.1736	0.151178	0.300851	0.14531	237.451	8.54269	3.94373	0.235794	3.31588	0.123353	0.0611275	78.4479	33.8454	0.301684	0	27.0036	0.807089	0.0632878	6.10849	27.6395	0.028929	0.281616	5.10364	0.0718673	14.9547	7.24423	1.69977	1.16011	5.87245	7.65712	0.921664	0	0	0	1.98325	21.1577	0.617423	0.187007	0.0660116	6.45922	0	0	4.99447	16.6966
L-centre	Large	0.12923	0	0.461481	0.192072	24.2373	0.687538	0.303867	0.197288	221.405	7.68562	3.63371	0.321969	3.5138	0	0	76.0333	30.292	0	0	25.2708	0.716839	0	6.05628	24.8457	0	1.07338	4.42806	0	11.9268	7.79447	1.13237	1.08575	5.74516	7.06766	0.887849	0	0	0	1.84826	17.6974	0	0.311618	0.0335685	6.32746	0	0	4.60619	14.3887
L-edge	Large	0	0	0.355596	0.125313	20.6943	0.413139	0.264067	0.212969	232.708	8.13138	3.7034	0.242316	4.14065	0	0	77.9233	30.1997	0	0	28.2606	0.803726	0	7.45869	29.8151	0	1.20196	4.95108	0	12.7862	10.0707	1.33016	1.20173	6.31841	8.82842	1.02459	0	0	0	2.37836	20.9927	0	0.272827	0	6.50398	0	0	4.75342	17.2361
L-edge	Large	0	0	0.172055	0.186444	7.71809	0.288616	0.190631	0.163645	84.0548	2.66983	1.28751	0.241228	4.49339	0	0	24.9659	19.6749	0	0	8.02793	0.243782	0	3.47561	10.7485	0	0.145673	2.92041	0	8.27611	3.09128	1.79803	0.865848	2.45611	9.36944	1.02669	0	0	0	0.805846	16.9642	0	0.278757	0	7.261	0	0	3.66248	7.72559
L-edge	Large	0.150398	0.0800007	0.491789	0.29929	13.5034	0.588311	0.324849	0.0368347	123.383	4.80317	2.01301	0.360869	6.75399	0.210651	0.0378963	39.9741	35.8053	0.154643	0	12.9491	0.525435	0.0805408	4.29732	14.1301	0.0214618	0.222666	3.53999	0.0582235	13.0426	5.51833	3.11624	1.50155	4.14145	14.3327	1.07748	0	0	0	1.3131	28.749	1.02099	0.246393	0.0590759	12.6625	0	0	6.71542	11.783
L-edge	Large	0.115943	0.0600186	0.583855	0.279226	15.6403	0.19255	0.269474	0.266085	146.16	6.16401	2.23757	0.208815	3.72058	0.135601	0.0653784	37.4274	34.1225	0.267934	0	13.8339	0.526995	0.0867094	3.82231	14.9544	0.0169102	0.181555	2.63287	0	9.31272	4.04158	1.52767	0.92404	3.41654	8.86308	1.40725	0	0	0	1.12426	19.296	0.536544	0.189795	0.0381016	7.87399	0.103323	0	4.56766	10.5228
L-edge	Large	0.0557224	0.07589	0.487738	0.452205	20.5245	0.265066	0.29847	0.0187769	193.347	8.76342	2.83848	0.226336	5.85078	0.152155	0.0507215	60.9895	42.9678	0.243215	1.34968	13.2958	0.899194	0.0778098	5.49939	18.5909	0.0681932	0.430511	5.51625	0.032072	12.7092	4.65284	1.81406	1.30008	5.24998	13.4874	1.1913	0	0.0533545	0	1.6926	25.1578	1.01666	0.303327	0.0785172	10.1377	0.0696511	0	5.74788	15.9561
L-edge	Large	0.0293851	0	0.486207	0.420995	19.0508	0.0369281	0.305054	0.0156709	173.398	8.33499	2.63716	0.250128	6.5488	0.178402	0	50.7885	45.7257	0	0	11.3879	1.82039	0.0682849	5.18537	18.0931	0.0303554	0.20467	5.84036	0	13.6154	4.42115	2.40314	1.28328	5.09043	15.7739	1.34772	0	0	0	1.6842	28.8016	0.292121	0.299315	0.0649611	10.8893	0	0	6.04797	16.5172
L-edge	Large	0.0655756	0.0357529	0.42644	0.377163	15.1494	0.637933	0.299909	0.0251565	135.497	5.32547	2.14763	0.269807	6.4923	0.172079	0.039883	41.8969	33.9252	0.200003	0	14.3427	0.530444	0.0718303	4.1131	14.064	0.0293017	0.968397	3.18435	0.0304545	12.3082	5.47387	2.45241	1.27694	4.05976	16.7634	1.11771	0	0	0	1.35377	26.2838	1.43348	0.234978	0.0603611	12.361	0	0	7.04026	12.6378
L-edge	Large	0	0	0.341943	0.309595	8.21567	0.551441	0.248362	0.223204	72.6112	2.91475	0.886133	0.381522	7.53088	0	0	16.112	28.765	0	0	8.4047	0.628511	0	3.22581	7.79265	0	0.172992	2.73105	0	10.064	4.12706	2.66643	1.15573	3.09113	16.6467	1.285	0	0	0	0.98243	26.0955	1.93366	0.372061	0	13.3553	0	0	7.38947	10.4875
L-edge	Large	0.141002	0.0734498	0.434948	0.312181	18.9862	0.218792	0.299207	0.019326	183.486	6.54091	2.9758	0.278578	4.38437	0.156588	0.0351673	64.8204	32.6172	0.269946	0.284186	19.2199	0.627938	0.0740078	5.15608	20.7085	0.0412317	1.00818	3.86012	0.0215138	12.7302	5.81034	1.57052	1.42379	4.58931	9.41592	0.996316	0	0	0	1.6155	22.5913	0.670636	0.200211	0.0751059	8.05293	0	0.138074	5.79782	13.6643
L-edge	Large	0.145141	0.137438	0.332835	0.413956	9.31866	0.0188199	0.319992	0.128194	91.5842	3.29178	1.46148	0.439566	4.74988	0.1677	0.0632651	24.8996	27.2216	0	0	12.1394	0.445266	0.0612141	3.3964	8.20233	0	0.159773	2.66328	0	6.58619	3.62124	1.17005	1.06948	3.04609	11.8008	1.17612	0	0	0	0.956884	19.161	0.960413	0.290544	0.0336195	9.53354	0	0	4.89801	6.62802
S-50	Small	0.0716603	0.0437508	0.463541	0.105324	27.5905	0.0168535	0.246339	0.0470815	227.994	9.75674	3.93782	0.223683	3.2223	0.047852	0.0285491	76.4995	33.6342	0.0440867	0.0347298	14.0585	0.747805	0.0489884	5.17648	27.3945	0.0230452	1.01871	4.4778	0.0131365	13.0521	4.28813	1.02463	1.01602	4.20163	6.79177	0.599129	0	0	0	1.82724	19.3362	0.591715	0.15955	0.0575244	5.14332	0	0	4.24166	16.8415
S-50	Small	0.0982384	0	0.48212	0.357044	22.5676	0.281738	0.35814	0.0940287	201.277	7.54749	2.74763	0.353328	5.03278	0.194217	0.0486074	54.2222	44.6436	0	0	11.9042	1.55805	0.0554024	4.83314	19.6338	0.0362143	0.316163	5.82279	0	13.0442	3.85052	2.24937	1.28694	3.7546	11.2965	1.52166	0.0177115	0	0	1.63846	24.4273	0.0417356	0.315924	0.054901	8.34035	0	0	4.98033	14.609
S-50	Small	0	0	0.369439	0.186459	21.6526	0.499066	0.232371	0.135123	189.481	7.83973	2.87876	0.138416	3.53539	0.112333	0	57.6485	34.0181	0	0	19.3613	1.68588	0	4.4037	19.37	0	0.180106	5.40571	0	11.5533	5.59248	1.18904	0.827128	5.08474	7.15766	0.806113	0	0	0	1.81797	19.2406	0.789941	0.144247	0.0427774	5.73691	0	0	4.95629	18.4045
S-50	Small	0.0818389	0	0.554849	0.254554	26.0373	0.81691	0.316774	0.42513	221.727	9.03786	3.66147	0.267864	4.95847	0.144504	0.0346847	73.5102	40.8452	0.32623	0.324789	22.9766	0.931958	0.0841921	5.21489	21.4976	0.0321983	1.03806	6.16315	0.0208402	14.2981	7.12037	1.94495	1.14122	5.71627	10.4269	0.812881	0.25162	0	0	1.9772	25.8899	0.633259	0.189362	0.053803	8.80808	0	0	6.05679	18.5475
S-50	Small	0.327314	0	0.360598	0.156653	18.8871	0.0104901	0.239965	0.167127	167.241	7.76728	2.55332	0.227194	2.13075	0.133605	0	47.2029	22.4914	0.056768	0	16.2582	1.42587	0.0395379	3.78791	19.491	0	0.183559	3.13634	0	9.59196	4.34073	1.24088	0.646379	3.30756	6.07503	0.861895	0	0	0	1.10357	14.5848	0.608753	0.19961	0.0446988	4.19028	0	0	3.17232	10.459
S-50	Small	0.145063	0	0.312193	0.172969	15.9333	0.0113691	0.227193	0.132486	143.419	6.45233	1.95973	0.218554	1.81352	0.0984332	0.044393	39.8452	23.6315	0.231323	0	13.972	1.21643	0.0394051	3.3011	17.0821	0	0.16178	2.12299	0	7.38348	3.57405	0.749608	0.586151	2.87661	5.21952	0.860137	0	0	0	0.955578	11.794	0.381667	0.19824	0.0330127	3.55095	0	0	2.61513	8.30239
S-50	Small	0.285168	0	0.443929	0.256913	26.0456	0.0525101	0.282731	0.0236364	232.273	10.9227	3.99761	0.217296	3.04804	0.0097519	0.0402007	79.5746	33.6782	0.0787896	0	22.4941	1.6277	0.0423081	5.5448	26.9996	0.0348412	0.219908	4.86509	0	11.6581	6.17997	1.00966	0.930597	4.90037	8.53526	1.11951	0	0	0	1.6748	17.9692	0.769354	0.224959	0.0811937	5.87099	0	0	4.70294	14.4051
S-50	Small	0.373572	0	0.355111	0.481126	14.28	0.606076	0.269883	0.17949	126.776	5.9416	1.9996	0.479169	6.22077	0	0	38.4059	31.1277	0	0	13.6811	1.33667	0	4.27973	15.9432	0	0.164735	3.96354	0	13.0114	4.87974	2.58434	1.09325	3.30979	13.3929	1.32908	0	0	0	1.09629	24.6152	0	0.274608	0	10.7424	0	0	6.39988	11.8839
S-50	Small	0	0	0.378084	0.140698	24.4606	0.399272	0.241234	0.15628	213.546	7.85444	3.5356	0.237455	3.28722	0	0	71.3278	38.4822	0	0	12.9502	0.788997	0	5.2778	23.5938	0	0.234303	6.57863	0	12.7416	4.02175	1.14983	0.874821	4.68102	5.79392	1.00896	0	0	0	1.6579	18.9516	0	0.234055	0.0466339	4.76092	0	0	4.52211	16.7256
S-centre	Small	0.0459924	0.0121526	0.46987	0.277103	26.4519	0.394788	0.30192	0.139048	237.652	8.60155	3.48733	0.206928	3.47392	0.106507	0.0417328	72.9856	41.28	0.0474256	1.16656	14.9203	0.791657	0.0661024	6.47868	23.1388	0.0473182	0.842313	5.25862	0.0302701	15.8376	4.21954	2.65843	1.42834	5.43744	9.51231	1.36885	0	0.113306	0	1.77974	21.5037	0.0189472	0.27665	0.0954293	6.12021	0	0.0281726	4.41121	16.8237
S-centre	Small	0.0929827	0	0.32933	0.147873	13.1837	0.35147	0.211294	0.23175	114.023	4.23669	1.79788	0.328483	5.49202	0.10481	0.0677272	33.6767	32.2676	0	0	7.12156	0.504027	0.056272	3.19237	10.6208	0	1.17346	3.62183	0	8.21462	3.2199	1.61392	1.20898	2.96219	12.4972	1.16151	0	0	0	1.06299	22.7331	1.29275	0.248669	0.0404821	9.48896	0	0	4.69604	9.50348
S-centre	Small	0.0434588	0	0.37813	0.221762	25.887	0.533913	0.308067	0.104578	228.584	9.97134	3.16196	0.170526	2.96048	0.133706	0	62.881	33.1374	0.104897	0	27.2409	2.05874	0.0535414	4.86352	20.9994	0	0.193784	6.50902	0	13.6016	7.45936	1.52923	0.857642	6.27395	5.49038	0.863497	0	0	0	2.41581	19.9643	0.606715	0.176889	0.0767284	4.60781	0	0	5.43897	22.0363
S-centre	Small	0.208975	0	0.414799	0.221057	21.8832	0.632856	0.277673	0.113179	202.319	9.17361	2.77309	0.231898	3.41141	0.14925	0	58.0707	27.7725	0	0	20.5545	1.72383	0	5.10315	27.1826	0	0.221566	3.60056	0	12.9156	5.3435	1.71641	0.783207	4.51841	7.6669	0.902908	0	0	0	1.45335	17.9977	0.675231	0.21961	0.0480429	5.44499	0	0	4.0862	14.7916
S-centre	Small	0.469689	0	0.523273	0.228307	27.5866	0.0178101	0.338673	0.0197455	244.193	11.0221	3.97666	0.314153	3.94192	0.156786	0.0613365	80.1738	33.6926	0.315437	0	24.57	0.89636	0.0610033	6.15798	32.3674	0	0.286754	4.61023	0	16.0128	6.25332	2.27217	1.08593	5.38647	9.61631	1.13685	0	0	0	1.71667	23.04	1.59484	0.266726	0.0579247	6.89195	0	0	4.72344	16.3555
S-centre	Small	0.192419	0	0.325381	0.349461	16.848	0.409893	0.236656	0.0678834	150.693	7.10144	2.59444	0.231793	2.48732	0.146148	0.0440589	46.7655	23.9241	0.0651104	0	15.2539	1.56177	0.0401125	3.86142	17.4972	0	0.168621	3.25742	0	10.6384	4.37002	1.64714	0.68308	3.31601	6.79163	0.964219	0	0	0	1.11397	14.9508	0.494574	0.216857	0.0586689	4.7315	0	0	3.55478	10.0858
S-centre	Small	0.418809	0	0.525984	0.4823	23.8005	0.288404	0.316378	0.0272021	203.96	9.93504	3.38316	0.252083	4.28757	0.207819	0.0470412	60.9677	45.2613	0.571064	0	20.7121	2.63272	0.209488	5.4075	25.7369	0.0274993	0.246778	4.10174	0	16.9089	5.85341	2.89467	1.08415	4.41837	10.5279	1.83717	0	0	0	1.53368	24.1826	0.361179	0.240611	0.0905674	7.98195	0	0	5.56818	15.6419
S-centre	Small	0.0986479	0	0.493414	0.225736	35.6249	0.255007	0.339441	0.0995444	320.477	12.3665	4.9327	0.240167	2.85011	0.114599	0.0599144	96.1025	57.539	0	0	18.2898	2.69503	0.0575111	6.35785	33.1368	0.036744	0.291008	8.92597	0	15.6039	6.04675	1.00154	0.978062	6.32091	6.15596	1.07678	0	0	0	2.43766	23.2803	0.00678075	0.173015	0.112863	4.21478	0.0676635	0	5.64283	23.7156
S-centre	Small	0.115347	0.015099	0.540305	0.158812	35.4482	0.386802	0.32137	0.0775655	310.453	11.8108	5.10753	0.278205	2.75728	0.0519269	0	103.898	47.8781	0.0507349	1.56131	16.5886	0.999926	0.0850796	6.58432	32.2699	0.0409101	0.526805	8.07829	0.0193157	18.7925	5.61304	1.84122	1.32798	5.97496	5.76314	0.938716	0	0.0464479	0	2.31227	24.8	0.53508	0.210998	0.13825	4.5844	0	0	5.56314	23.0712
S-edge	Small	0	0	0.331107	0.208273	19.9278	0.407794	0.235317	0.0963195	185.509	7.12757	2.60504	0.145526	5.16382	0.126878	0	52.1247	41.1132	0	0	9.67994	1.54087	0.052773	4.30094	18.405	0	0.201064	5.28662	0	11.4054	3.52621	1.65978	1.09415	3.58923	10.3275	0.851305	0	0	0	1.43067	23.4354	0.53616	0.141134	0.0325038	8.11566	0	0	5.36052	16.2536
S-edge	Small	0.0979503	0	0.342678	0.195129	13.514	0.375716	0.257429	0.0169997	121.06	4.51251	1.87734	0.234717	6.15019	0.154812	0.0517094	34.2762	36.5063	0	0	7.26456	0.585439	0.0451991	3.40334	10.6361	0	0.158843	4.60257	0.0108234	8.03704	3.18451	1.68635	1.29363	2.87621	13.2323	1.01551	0	0	0	1.03962	23.3653	0.885979	0.220093	0.0393872	10.1642	0	0	4.81561	9.94697
S-edge	Small	0.0425929	0	0.332918	0.429443	13.5758	0.54424	0.337761	0.174456	124.803	4.83426	1.81332	0.679607	3.83307	0.133365	0	31.3514	31.0969	0	0	12.9672	1.00031	0	3.45055	9.54937	0	0.196662	4.625	0	8.83237	4.37929	1.57022	0.868235	3.03455	9.10037	1.73502	0	0	0.0303727	1.18404	18.2434	1.04196	0.504367	0.0234721	7.47383	0	0	4.3953	9.3565
S-edge	Small	0.0573548	0.055595	0.38059	0.20211	20.9138	0.282696	0.234929	0.133308	192.802	9.23301	3.0251	0.176592	2.95503	0.0170841	0	58.2292	29.5898	0.440809	0	19.4281	2.00599	0.0415757	4.31871	22.0015	0.0261328	0.181519	3.51352	0	10.0518	5.00455	1.14282	0.768475	3.69015	7.79426	0.919344	0	0	0	1.26463	16.7295	0.797764	0.158212	0.0574892	5.13344	0.0513632	0	3.93146	13.4491
S-edge	Small	0.169636	0.091993	0.460621	0.39007	16.669	0.315127	0.296798	0.188946	157.223	7.13171	2.44295	0.248874	5.70827	0.196124	0.0901046	40.7434	37.4868	0.303565	0	16.7313	1.39632	0.0629661	4.72583	17.9106	0.0190089	0.198454	3.05909	0	11.0377	5.13191	2.06801	1.15719	3.61195	13.9532	1.2643	0.00844897	0	0	1.22648	24.6179	0.846794	0.274989	0.067506	10.1431	0	0	5.7253	12.5732
S-edge	Small	0.113064	0	0.230572	0.238435	7.99727	0.377365	0.218666	0.147184	75.6484	3.35408	1.2282	0.316919	3.46309	0.132467	0.0825232	18.5306	23.2699	0	0	6.78582	0.372417	0.0477194	2.30753	8.50032	0	0.121074	2.02595	0	6.26287	2.98562	1.24618	0.748523	1.78442	9.14302	1.03105	0	0	0.00890796	0.670462	14.4788	0.888706	0.23574	0.0490028	6.85771	0	0	3.68813	6.19597
S-edge	Small	0.195319	0	0.331462	0.314818	10.6926	0.496143	0.337252	0.263763	96.0897	4.38035	1.58812	0.471371	4.75783	0.142566	0	28.524	30.419	0	0	9.79363	1.00116	0.0547781	3.30575	11.3736	0	0.184586	3.42621	0	8.44585	3.97347	1.68282	1.00639	2.47512	13.2256	1.3066	0	0	0	0.903114	20.4419	0.0304466	0.31388	0.0545815	9.72075	0	0	5.10539	8.10604
S-edge	Small	0.0179134	0.0966272	0.418953	0.428864	20.4585	0.315084	0.315276	0.154734	191.279	7.19209	3.08127	0.313731	6.24339	0.146292	0.0507897	60.8393	44.0828	0.245146	0.336897	11.7526	0.805133	0.0811432	4.78873	16.5199	0.0328934	0.878364	5.92072	0.0200758	14.0308	4.61808	2.28443	1.12955	3.88156	11.624	1.05502	0	0.0520855	0	1.5147	30.4168	0.753515	0.243327	0.0762155	9.83383	0	0.0950258	7.18495	17.0514
S-edge	Small	0.0179804	0.0982823	0.381467	0.299226	6.2675	0.445906	0.289799	0.261699	58.8259	1.98473	0.966029	0.477926	5.40307	0.14003	0.107528	14.2883	27.8732	0	0	5.10229	0.484016	0.0494774	2.44351	5.43973	0	0.126211	3.09557	0.0840058	7.65982	2.4067	1.99783	0.911071	1.76567	12.295	0.94153	0	0	0	0.692254	23.1258	0.71251	0.260846	0.0570305	9.64236	0	0	5.17192	6.70925
[truncated: 10 more columns]

## Sheet: Fatty_%
Sample	Size	10:0	11:0	12:0	13:0	14:0	14:1n-5	15:0	15:1n-5	16:0	16:1n-7	16 Ac	17:0	DMA 18:0	16:2n-4	17:1n-7	16:OH	18:0	18:1n-9 trans	18:1n-7 trans	18:1n-9	18:1n-7	18:2n-6 trans	18:2n-6	18:3n-6	18:3n-4	18:3n-3	20:0	18:4n-3	20:1n-11	20:1n-9	21:0	20:2n-6	20:3n-6	20:4n-6	20:3n-3	22:0	22:1n-11	20:4n-3	22:1n-9	20:5n-3	22:2n-6	24:0	22:3n-3	22:4n-6	22:5n-6	24:1n-9	22:5n-3	22:6n-3
L-33	Large	0	0	0.0680471	0.153878	3.65009	0.0120672	0.0912645	0.0372492	39.8862	1.28354	0.501738	0.103279	1.17786	0	0	12.623	7.33763	0	0	4.25513	0.155307	0.0179429	1.56283	4.44703	0	0.273852	0.990517	0	2.72177	1.3501	0.422653	0.308927	1.22777	2.96316	0.294718	0	0	0	0.343435	5.34372	0.365865	0.0957133	0	2.15918	0	0	1.14452	2.63006
L-33	Large	0	0	0.0777385	0.164578	3.56225	0.142909	0.116994	0	37.4003	1.18387	0.503826	0.156279	1.78053	0	0	9.05647	8.70344	0	0	4.87009	0.219761	0	1.92949	4.04644	0	0.069711	1.21142	0	3.13421	1.24605	0.608465	0.360541	1.34884	3.76668	0.584907	0	0	0	0.318447	6.21337	0	0.182823	0	2.94691	0	0	1.37558	2.71709
L-33	Large	0.0726655	0	0.115895	0.120963	4.41063	0.15099	0.0821631	0.0476534	37.405	1.61506	0.563447	0.0988766	1.32343	0.0554821	0	7.90961	9.71289	0	0	3.88781	0.140508	0.0220996	1.21596	4.41647	0	0.0661279	0.786114	0	3.65017	1.20435	0.776467	0.305442	1.0932	3.20247	0.452697	0	0	0	0.371044	6.92275	0.307034	0.0960055	0.0161176	2.69377	0	0	1.44157	3.22859
L-33	Large	0.117752	0	0.128329	0.175752	4.17742	0.0927408	0.0997145	0.0134949	37.5331	1.57938	0.393515	0.152327	1.15306	0.0546004	0.0360466	10.0428	8.48678	0.100823	0	4.26695	0.353641	0.0214565	1.20823	4.21749	0	0.0618063	0.960125	0	4.06378	1.18219	0.969995	0.279101	0.999443	2.94111	0.408036	0	0	0	0.350591	6.62802	0.00793622	0.108281	0.0163479	2.38459	0	0	1.29302	2.91194
L-33	Large	0	0	0.111342	0.0516109	4.60375	0.0732228	0.0585437	0.18063	40.2053	2.04385	0.57609	0.146466	1.24719	0	0.187402	11.1069	8.79104	0	0	2.80258	0.378579	0	1.02547	4.12906	0	0.0415957	1.3356	0	2.94622	1.03182	0.420756	0.227086	1.14152	2.21013	0.278064	0	0	0	0.371091	5.27011	0.0802543	0.060912	0	1.96603	0	0	1.2728	3.62701
L-33	Large	0.0268849	0	0.117113	0.0569219	4.86987	0.0885712	0.073358	0.00543664	43.0961	2.09905	0.61783	0.0777589	0.779101	0.0303445	0.0179248	12.5186	8.59833	0.0138112	0.0167128	3.0251	0.216268	0.0165674	1.17068	3.72644	0	0.210977	1.20379	0.00944787	2.25521	1.09678	0.263198	0.206109	1.23021	1.79031	0.261326	0	0	0	0.363863	4.24696	0.00497051	0.0724631	0.0108931	1.47336	0.00442298	0	1.02656	2.99328
L-33	Large	0.0145937	0.00313	0.0888091	0.0468352	5.33157	0.0288308	0.0553018	0.00400209	45.0931	2.24177	0.511625	0.0457588	0.443642	0.0286018	0.00681851	14.7183	4.63145	0.0422555	0.0216097	4.53796	0.131403	0.0126371	0.951563	4.82626	0.00546868	0.16629	0.660401	0.00667512	2.93263	1.19231	0.389021	0.156827	0.854492	0.891089	0.151924	0	0	0	0.332583	3.42829	0.149494	0.0366943	0.0119393	0.697798	0	0	0.805091	3.29839
L-33	Large	0.01383	0.0208088	0.10884	0.0911535	5.42432	0.144257	0.0836284	0.0396116	44.4292	1.89987	0.684352	0.0944845	0.657966	0.0457902	0	14.2471	5.75021	0.0679259	0.0658026	4.49582	0.156025	0.020029	1.02034	4.27821	0	0.20851	0.71605	0	2.68746	1.22187	0.333855	0.179473	0.887582	1.25159	0.238705	0	0	0	0.332572	3.47403	0	0.0626306	0.00605305	1.09855	0	0	0.88322	2.56733
L-33	Large	0.0524783	0	0.105841	0.122652	4.59413	0.0101906	0.117037	0.0257958	40.6847	1.40754	0.668241	0.193514	0.868466	0.0475186	0	13.3761	7.22673	0.0284754	0	4.79751	0.151951	0.0214997	1.24308	4.34065	0	0.0277599	0.918128	0	2.83172	1.55389	0.426309	0.273885	1.0345	2.10285	0.330921	0	0	0	0.374388	4.57936	0	0.120567	0	1.77693	0	0	1.11217	2.45246
L-33	Large	0.0433807	0	0.0841056	0.0564687	4.26628	0.125945	0.0635192	0.0500778	38.1708	1.3816	0.601723	0.12093	1.22234	0	0	12.0339	7.38901	0	0	3.98662	0.162681	0	1.18584	4.77374	0	0.0571874	1.02203	0	3.48364	1.29209	0.549004	0.290112	1.13799	2.6143	0.278465	0	0	0	0.37836	5.68077	0.353549	0.0690642	0.00906997	2.14037	0	0	1.41549	3.50951
L-66	Large	0.0058056	0	0.0638708	0.048104	4.00088	0.0795824	0.0514941	0.0107478	45.8044	1.60166	0.69132	0.0396655	0.431911	0.0225697	0.0110359	12.9929	6.98091	0.116159	0	5.32427	0.390304	0.00819806	1.3952	5.15136	0.00516203	0.0602408	0.854222	0	1.91798	1.55549	0.137558	0.200269	1.12395	1.27195	0.203173	0	0	0	0.390241	2.86183	0.00727207	0.0469206	0.00824506	0.665982	0	0	0.630274	2.82449
L-66	Large	0.014658	0	0.070043	0.076158	3.86185	0.0099689	0.0696248	0.0303769	41.5215	1.39175	0.683496	0.0820782	0.950918	0.0304466	0	13.4801	6.64411	0.0600098	0.0662116	4.55043	0.153342	0.0158122	1.41629	4.74021	0	0.266256	0.924604	0.00815856	2.67893	1.45958	0.387974	0.2623	1.11015	2.3622	0.300456	0	0	0	0.35266	4.54371	0.00292537	0.0849381	0.0048814	1.66849	0	0	0.940995	2.70611
L-66	Large	0.0525001	0.0068087	0.0962093	0.0266265	5.02391	0.0910643	0.0517494	0.0163964	43.1179	2.02443	0.749824	0.0298427	0.518531	0.00942096	0.00505558	15.7741	5.02195	0.0568845	0.0499173	4.50803	0.153166	0.0111081	1.03343	5.36726	0.00633652	0.00249521	0.641317	0.00301632	2.61089	1.14623	0.281948	0.193652	1.04675	1.23426	0.137858	0	0	0	0.312457	3.635	0	0.02669	0.00865796	0.996401	0	0	0.820234	3.08686
L-66	Large	0.0647813	0.0222379	0.105713	0.0926994	4.61656	0.124265	0.0770625	0.303694	41.245	1.82492	0.632893	0.0735481	0.678426	0.0388964	0.0102536	13.3919	6.27232	0.0539874	0.269518	4.17453	0.149866	0.0215399	1.07252	4.57001	0.00714172	0.080428	0.71326	0	3.26433	1.26828	0.537218	0.245975	1.02141	1.98766	0.208823	0	0.0148748	0	0.317237	4.90652	0	0.0611995	0.0208863	1.64537	0	0	1.03255	2.77967
L-66	Large	0.012787	0.0179883	0.107575	0.102634	4.7474	0.0589776	0.0712949	0.0279891	42.5988	2.00873	0.618701	0.0769962	0.765816	0.0388554	0.00855655	12.4631	8.05893	0.0599945	0.243569	3.24962	0.208782	0.0173287	1.35792	4.03713	0.00654272	0.124018	1.12766	0.0136046	2.86092	1.05907	0.445653	0.216249	1.24821	1.65394	0.262273	0	0.024157	0	0.349121	4.13763	0	0.0773062	0.0142894	1.25374	0	0	0.880776	3.26594
L-66	Large	0.0178199	0.0059424	0.0966218	0.0484637	5.41346	0.0448463	0.0577616	0.0115635	45.2619	1.98374	0.748802	0.0537397	0.466891	0.0276029	0.00827026	14.7099	4.9175	0.0451394	0.0254169	4.54509	0.130406	0.0111601	0.991227	4.93959	0.00612361	0.0538344	0.671813	0.00918385	2.72424	1.19854	0.329604	0.171788	0.920736	0.971086	0.146441	0	0	0	0.341229	3.17496	0	0.0368087	0.0108218	0.771093	0	0	0.759585	3.12671
L-66	Large	0.0184426	0.00437019	0.0896132	0.0485942	5.23703	0.0417277	0.0585786	0.00250139	44.9004	1.96562	0.69613	0.04009	0.515206	0.0256312	0.0106134	14.3576	4.791	0.0591455	0.0497057	4.54268	0.137799	0.0117499	0.94224	4.73433	0.00583895	0.158992	0.646582	0.0041593	2.77877	1.18796	0.341752	0.176743	0.920295	1.13021	0.14627	0	0	0	0.350646	3.56281	0.151263	0.0335202	0.0138575	0.909721	0	0	0.910539	3.27517
L-66	Large	0.0306798	0.0192251	0.0784895	0.0455848	4.58627	0.0992516	0.0641857	0.00383571	41.7004	1.51783	0.662971	0.0468771	0.7164	0.0275467	0.0137007	13.1743	7.09649	0.012245	0	4.36751	0.331565	0.011595	1.11095	4.94459	0.00570856	0.0548784	0.954547	0	2.84032	1.21313	0.329306	0.24505	1.01423	1.83021	0.246357	0	0	0	0.366101	4.44212	0.136076	0.0381611	0.012107	1.40679	0	0	1.07449	3.1132
L-66	Large	0.0237378	0	0.0714652	0.0438164	4.56726	0.105202	0.0511193	0.0163495	42.8563	1.55638	0.686437	0.029697	0.659704	0.0210699	0	13.7521	6.29513	0	0	4.43395	0.319295	0	1.14537	5.12276	0	0.0495787	0.907891	0	2.66796	1.19671	0.257503	0.211254	1.07376	1.49568	0.170749	0	0	0	0.358407	3.90176	0.161526	0.0231977	0.0095117	1.183	0	0	1.02593	3.53128
L-centre	Large	0	0	0.0726325	0.0967519	3.80002	0.0908827	0.0713628	0.120468	38.4224	1.11789	0.529132	0.152968	1.23792	0	0.0312474	10.0409	8.60254	0.0649097	0.0706828	4.62279	0.223526	0.0165212	2.5015	3.55696	0	0.26858	1.00015	0.033518	2.58914	1.49933	0.4884	0.301223	2.48438	4.04369	0.452653	0	0	0	0.307566	5.24833	0.00977022	0.200216	0	2.23068	0	0	1.11773	2.28057
L-centre	Large	0	0	0.0825154	0.0985918	3.88909	0.131195	0.0999469	0.129143	37.8222	1.16067	0.56787	0.147553	1.16846	0	0.0203217	10.3788	8.27714	0.0622996	0.0692305	4.44108	0.184018	0.0205863	2.17279	4.01266	0	0.250565	0.949548	0.0225395	3.43057	1.27118	0.744902	0.295123	1.81552	3.70684	0.422526	0	0	0	0.29379	5.81002	0.017891	0.143834	0	2.32369	0.0153229	0	1.11972	2.43025
L-centre	Large	0.036562	0	0.0807255	0.0282146	4.7714	0.101191	0.0557789	0.0354257	44.3507	1.9921	0.635745	0.0319996	0.556878	0.0199803	0	13.7474	4.93319	0.0210164	0	4.95253	0.159922	0.0113527	0.994031	5.43716	0	0.0438736	0.766903	0	2.64451	1.34473	0.324554	0.15577	1.15169	1.06913	0.124901	0	0	0	0.350255	3.59989	0.216367	0.0316333	0.00703352	0.92152	0	0	0.844631	3.43564
L-centre	Large	0.113483	0	0.151983	0.10038	4.38083	0.162911	0.118789	0.123526	36.1415	1.62043	0.533444	0.163618	1.20152	0.0696146	0	10.0557	8.803	0	0	3.51999	0.316963	0.0210409	1.13213	4.42583	0	0.0688043	0.962678	0	4.0628	1.20205	0.957683	0.293903	1.06493	3.07796	0.397461	0	0	0	0.35139	6.90513	0.39363	0.098102	0.00990206	2.58099	0	0	1.35601	3.0599
L-centre	Large	0.013084	0	0.0977222	0.138014	4.6508	0.00833396	0.085381	0.0134982	41.2641	1.87838	0.545333	0.0759713	1.11541	0.0369762	0.0331865	8.33575	10.2796	0	0	3.25675	0.261963	0.0174155	1.83245	3.6607	0	0.0524326	1.15296	0	2.8501	1.01063	0.456714	0.25986	1.60554	2.50127	0.366464	0	0	0	0.395087	5.40315	0.00651714	0.0973278	0.0148475	1.82439	0	0	1.20688	3.17837
L-centre	Large	0	0	0.0956259	0.0718066	4.55358	0.0974812	0.0830036	0.0737824	39.4036	1.8042	0.550968	0.0672385	1.13479	0	0	10.962	8.58751	0	0	3.04034	0.224516	0	1.74081	3.67083	0	0.272208	1.19888	0	2.93903	1.07926	0.525703	0.243495	1.82136	2.35909	0.271613	0	0	0	0.346625	5.06152	1.55063	0.0786948	0	1.74962	0	0	1.12952	3.21069
L-centre	Large	0.0165726	0.00429075	0.0895102	0.0410708	5.62036	0.0577023	0.0545741	0.00972386	46.1452	2.18664	0.707564	0.0343349	0.315943	0.0148548	0.00154349	13.8427	5.38099	0.194773	0	4.68301	0.417384	0.00894744	0.897914	4.72417	0.00743925	0.0467595	0.606273	0	2.5947	1.1131	0.251874	0.136253	0.850854	0.72266	0.150361	0	0	0	0.355382	2.92459	0.0654982	0.0197419	0.0133641	0.544537	0.00480071	0	0.767221	3.36059
L-centre	Large	0.0198274	0.00397289	0.0946475	0.0778377	5.47217	0.0742451	0.0570713	0.0141402	44.745	1.96338	0.685049	0.0355488	0.440755	0.00373265	0	13.2159	5.80399	0.093381	0	4.35143	0.399362	0.0107591	1.1007	4.62898	0.00577559	0.0480978	0.716565	0	3.13406	1.05832	0.440205	0.153855	1.03327	1.08987	0.157327	0	0	0	0.364314	3.50209	0.00304264	0.0340189	0.0136142	0.761746	0	0	0.852514	3.32417
L-centre	Large	0.04375	0.00383004	0.0820306	0.0425101	4.73435	0.0273455	0.0544187	0.026284	42.9507	1.54522	0.713352	0.042651	0.599784	0.0223125	0.0110569	14.1899	6.12204	0.0545695	0	4.88448	0.145988	0.0114477	1.10492	4.9995	0.00523276	0.0509394	0.923159	0.0129995	2.70505	1.31036	0.307458	0.209843	1.06222	1.38504	0.166713	0	0	0	0.358735	3.82706	0.111681	0.0338263	0.0119404	1.16836	0	0	0.903412	3.02012
L-centre	Large	0.0252236	0	0.0900734	0.0374892	4.73072	0.134196	0.0593099	0.0385073	43.2146	1.50011	0.709241	0.0628431	0.685836	0	0	14.8404	5.91249	0	0	4.93244	0.139915	0	1.18208	4.84947	0	0.209505	0.864285	0	2.32791	1.52135	0.22102	0.21192	1.12136	1.37949	0.173293	0	0	0	0.360749	3.45424	0	0.0608227	0.00655202	1.23502	0	0	0.899052	2.80843
L-edge	Large	0	0	0.0652107	0.0229804	3.79501	0.0757631	0.0484258	0.0390552	42.675	1.49117	0.679145	0.044437	0.75933	0	0	14.2899	5.53815	0	0	5.18255	0.147391	0	1.36781	5.46762	0	0.22042	0.90795	0	2.34478	1.84681	0.243931	0.220378	1.1587	1.61899	0.187893	0	0	0	0.436153	3.84973	0	0.0500322	0	1.19273	0	0	0.871701	3.16082
L-edge	Large	0	0	0.0731371	0.0792535	3.2808	0.122685	0.0810333	0.0695622	35.7299	1.13489	0.547293	0.102541	1.91005	0	0	10.6125	8.3634	0	0	3.41251	0.103626	0	1.47741	4.56897	0	0.0619226	1.24141	0	3.518	1.31404	0.764306	0.368054	1.04404	3.98276	0.436424	0	0	0	0.342548	7.21111	0	0.118494	0	3.0865	0	0	1.55684	3.28399
L-edge	Large	0.0406331	0.0216138	0.132867	0.0808593	3.64822	0.158944	0.0877645	0.00995163	33.3344	1.29767	0.543856	0.097496	1.82473	0.0569115	0.0102384	10.7998	9.67352	0.0417798	0	3.49847	0.141957	0.0217597	1.16101	3.81752	0.00579834	0.0601577	0.956399	0.0157303	3.52371	1.49089	0.841914	0.405675	1.1189	3.87227	0.291104	0	0	0	0.35476	7.76713	0.275841	0.0665679	0.0159606	3.42103	0	0	1.81431	3.18342
L-edge	Large	0.0324063	0.0167753	0.163189	0.0780444	4.37151	0.0538181	0.0753185	0.0743714	40.8521	1.72285	0.625407	0.0583644	1.03991	0.0379007	0.0182734	10.461	9.53732	0.0748883	0	3.86662	0.147296	0.0242355	1.06834	4.17978	0.00472643	0.050745	0.735894	0	2.60293	1.12963	0.426989	0.258271	0.954931	2.47725	0.39333	0	0	0	0.314233	5.39327	0.149965	0.0530481	0.0106495	2.2008	0.028879	0	1.27667	2.94116
L-edge	Large	0.0115104	0.0156763	0.10075	0.0934103	4.23966	0.0547537	0.0616538	0.00387867	39.939	1.81023	0.586334	0.0467535	1.20857	0.0314301	0.0104774	12.5984	8.87571	0.0502399	0.278798	2.74646	0.185743	0.0160729	1.13599	3.84026	0.0140864	0.0889291	1.13947	0.006625	2.6253	0.96112	0.374723	0.268553	1.08447	2.78605	0.246082	0	0.0110213	0	0.349633	5.19675	0.210007	0.0626572	0.016219	2.09411	0.0143876	0	1.18732	3.296
L-edge	Large	0.00639559	0	0.105822	0.0916284	4.14635	0.00803731	0.0663942	0.00341072	37.7395	1.81409	0.573971	0.0544396	1.42533	0.0388287	0	11.054	9.95208	0	0	2.47854	0.396202	0.014862	1.12858	3.93793	0.00660677	0.0445459	1.27114	0	2.96336	0.962253	0.523037	0.279303	1.10792	3.43315	0.293328	0	0	0	0.366563	6.26858	0.0635794	0.0651451	0.0141386	2.37002	0	0	1.31632	3.59493
L-edge	Large	0.017021	0.00928014	0.110688	0.0978975	3.93223	0.165584	0.0778454	0.00652971	35.17	1.38229	0.557445	0.0700319	1.68516	0.0446654	0.0103522	10.8749	8.80573	0.0519134	0	3.72284	0.137684	0.0186445	1.06761	3.6505	0.00760565	0.25136	0.826539	0.00790485	3.19474	1.42082	0.636554	0.331446	1.05376	4.35116	0.290117	0	0	0	0.351388	6.82231	0.372079	0.0609915	0.0156675	3.20846	0	0	1.82739	3.28029
L-edge	Large	0	0	0.130663	0.118302	3.13935	0.210716	0.0949037	0.0852904	27.746	1.11378	0.338607	0.145786	2.87769	0	0	6.15668	10.9916	0	0	3.21159	0.240165	0	1.23264	2.97771	0	0.0661032	1.04358	0	3.84562	1.57702	1.01889	0.441626	1.18118	6.361	0.491023	0	0	0	0.375404	9.97154	0.738886	0.142171	0	5.10331	0	0	2.82365	4.00747
L-edge	Large	0.0308894	0.0160907	0.0952843	0.0683897	4.15931	0.0479309	0.0655475	0.00423377	40.1964	1.43292	0.65191	0.0610282	0.960488	0.0343038	0.00770413	14.2003	7.14548	0.0591372	0.0622569	4.21051	0.137563	0.016213	1.12955	4.53664	0.00903265	0.220862	0.845639	0.00471304	2.78881	1.27287	0.344055	0.311911	1.00538	2.06275	0.218264	0	0	0	0.353908	4.94908	0.146917	0.0438604	0.0164535	1.76416	0	0.030248	1.27013	2.99345
L-edge	Large	0.0552509	0.0523188	0.126701	0.157581	3.54735	0.0071642	0.121812	0.0487996	34.8635	1.25308	0.556343	0.16733	1.80814	0.0638387	0.0240832	9.47858	10.3625	0	0	4.62113	0.1695	0.0233024	1.29291	3.12239	0	0.0608211	1.01384	0	2.50717	1.3785	0.445403	0.407121	1.15956	4.49222	0.447713	0	0	0	0.364258	7.29403	0.365602	0.110602	0.012798	3.62914	0	0	1.86453	2.5231
S-50	Small	0.0138821	0.00847547	0.0897978	0.0204035	5.34486	0.00326487	0.0477211	0.00912069	44.1673	1.89009	0.762841	0.0433322	0.624228	0.00926995	0.00553057	14.8196	6.51565	0.00854054	0.0067279	2.72343	0.144866	0.0094901	1.0028	5.3069	0.00446435	0.197346	0.867446	0.00254482	2.52846	0.830703	0.198492	0.196825	0.813945	1.31571	0.116064	0	0	0	0.353976	3.74584	0.114628	0.0309082	0.0111437	0.996371	0	0	0.8217	3.26256
S-50	Small	0.0206394	0	0.101291	0.0750132	4.74134	0.0591918	0.0752433	0.019755	42.2872	1.58569	0.577264	0.0742326	1.05736	0.040804	0.0102122	11.3918	9.37939	0	0	2.50102	0.327338	0.0116398	1.01542	4.12496	0.00760845	0.0664243	1.22334	0	2.74052	0.808976	0.472582	0.270379	0.788824	2.37335	0.319693	0.00372111	0	0	0.344232	5.13206	0.00876845	0.0663741	0.0115344	1.75227	0	0	1.04634	3.06927
S-50	Small	0	0	0.0816316	0.0412002	4.78438	0.110274	0.0513449	0.0298568	41.868	1.73227	0.636092	0.0305846	0.781183	0.0248211	0	12.7381	7.51667	0	0	4.2781	0.372513	0	0.973045	4.28	0	0.0397964	1.19445	0	2.55284	1.23572	0.262732	0.182763	1.12353	1.58156	0.178119	0	0	0	0.4017	4.25141	0.174546	0.031873	0.00945214	1.26763	0	0	1.09515	4.06666
S-50	Small	0.0150095	0	0.101761	0.046686	4.77533	0.149824	0.0580973	0.0779702	40.6654	1.65757	0.671525	0.0491271	0.909399	0.0265025	0.00636129	13.482	7.49113	0.0598316	0.0595674	4.21397	0.170924	0.0154411	0.956426	3.94272	0.00590528	0.190383	1.13034	0.00382216	2.62232	1.3059	0.356709	0.209304	1.04838	1.91232	0.149085	0.046148	0	0	0.362624	4.74828	0.116142	0.0347296	0.00986763	1.61543	0	0	1.11083	3.40167
S-50	Small	0.0873442	0	0.096226	0.0418031	5.04006	0.0027993	0.064035	0.0445981	44.6286	2.07271	0.681357	0.0606271	0.568592	0.0356528	0	12.5961	6.00185	0.0151486	0	4.33852	0.380496	0.0105507	1.01081	5.20121	0	0.048983	0.836935	0	2.55963	1.15833	0.33113	0.172487	0.882626	1.62113	0.229998	0	0	0	0.294488	3.89197	0.162447	0.0532662	0.0119279	1.11818	0	0	0.846537	2.791
S-50	Small	0.0450987	0	0.0970581	0.0537746	4.95352	0.00353456	0.0706322	0.0411885	44.5877	2.00597	0.609261	0.0679465	0.563806	0.030602	0.0138014	12.3875	7.3468	0.0719162	0	4.34378	0.378176	0.0122507	1.02628	5.31066	0	0.0502959	0.660019	0	2.29546	1.11114	0.233046	0.182229	0.894311	1.6227	0.267409	0	0	0	0.297081	3.66666	0.118657	0.0616309	0.0102633	1.10396	0	0	0.813022	2.58114
S-50	Small	0.0534861	0	0.0832632	0.0481865	4.88511	0.00984878	0.053029	0.00443324	43.5652	2.04865	0.749791	0.040756	0.57169	0.00182906	0.00754004	14.925	6.31668	0.0147778	0	4.21899	0.30529	0.0079353	1.03998	5.06405	0.00653481	0.041246	0.912495	0	2.18659	1.15911	0.189371	0.174543	0.919112	1.60087	0.209975	0	0	0	0.314125	3.37029	0.1443	0.0421933	0.0152287	1.10116	0	0	0.882083	2.70181
S-50	Small	0.103346	0	0.0982387	0.1331	3.95045	0.167666	0.0746611	0.0496545	35.0715	1.6437	0.553175	0.132559	1.72093	0	0	10.6247	8.61124	0	0	3.78478	0.369778	0	1.18395	4.41056	0	0.0455726	1.09648	0	3.5995	1.34994	0.714937	0.30244	0.915629	3.70506	0.367679	0	0	0	0.30328	6.80961	0	0.0759683	0	2.97181	0	0	1.77048	3.28759
S-50	Small	0	0	0.0770591	0.0286764	4.98544	0.0813776	0.0491671	0.0318521	43.5238	1.60085	0.720609	0.0483969	0.669986	0	0	14.5377	7.84324	0	0	2.63945	0.160809	0	1.07569	4.80877	0	0.0477544	1.34082	0	2.59693	0.819693	0.234352	0.178302	0.954063	1.18089	0.205641	0	0	0	0.337906	3.86262	0	0.047704	0.00950469	0.970347	0	0	0.921673	3.40894
S-centre	Small	0.00851069	0.00224879	0.0869474	0.0512767	4.89482	0.0730537	0.055869	0.0257302	43.9764	1.59168	0.645314	0.0382912	0.642833	0.0197086	0.00772247	13.5057	7.63868	0.00877589	0.215867	2.76094	0.146493	0.012232	1.19885	4.28174	0.00875603	0.155866	0.973085	0.00560135	2.93068	0.780807	0.491931	0.264307	1.00617	1.76021	0.253299	0	0.0209667	0	0.329334	3.97916	0.0035061	0.0511928	0.0176588	1.13252	0	0.00521322	0.816275	3.11315
S-centre	Small	0.0297223	0	0.105272	0.0472684	4.21423	0.112349	0.0675412	0.07408	36.4479	1.35428	0.574701	0.105001	1.75555	0.033503	0.0216493	10.7649	10.3145	0	0	2.27644	0.161115	0.0179876	1.02046	3.395	0	0.375101	1.15774	0	2.62584	1.02926	0.515896	0.386458	0.946876	3.99478	0.371282	0	0	0	0.33979	7.26673	0.413234	0.0794882	0.0129403	3.03319	0	0	1.50111	3.03783
S-centre	Small	0.00832527	0	0.0724373	0.0424823	4.95909	0.10228	0.0590156	0.0200337	43.7891	1.91018	0.605727	0.0326672	0.56713	0.0256136	0	12.0459	6.34803	0.0200947	0	5.21846	0.394387	0.0102568	0.931691	4.0228	0	0.0371227	1.24691	0	2.60561	1.42897	0.29295	0.164296	1.20188	1.05178	0.165418	0	0	0	0.462789	3.82451	0.116227	0.0338862	0.0146986	0.882705	0	0	1.04193	4.22142
S-centre	Small	0.0449792	0	0.0892802	0.0475798	4.71009	0.136214	0.0597656	0.0243604	43.5467	1.9745	0.596871	0.0499131	0.734262	0.0321242	0	12.499	5.97767	0	0	4.4241	0.371033	0	1.09839	5.8507	0	0.0476892	0.774974	0	2.77993	1.15012	0.369436	0.168575	0.97253	1.6502	0.194339	0	0	0	0.312816	3.87378	0.145335	0.0472682	0.0103406	1.17197	0	0	0.879503	3.18371
S-centre	Small	0.0820503	0	0.0914109	0.039883	4.81911	0.00311125	0.059163	0.00344935	42.6581	1.92546	0.694684	0.0548796	0.688616	0.0273891	0.0107149	14.0056	5.88578	0.0551038	0	4.29214	0.156586	0.0106567	1.07574	5.65428	0	0.0500933	0.805364	0	2.79729	1.0924	0.396927	0.189701	0.940965	1.67988	0.198598	0	0	0	0.299886	4.02487	0.278604	0.0465944	0.0101189	1.20396	0	0	0.825141	2.85715
S-centre	Small	0.0537769	0	0.0909367	0.0976668	4.70865	0.114556	0.0661402	0.0189719	42.1155	1.9847	0.72509	0.064781	0.695152	0.0408451	0.0123135	13.0699	6.68626	0.0181969	0	4.26314	0.436481	0.0112106	1.07918	4.89008	0	0.0471258	0.910378	0	2.97319	1.22132	0.460339	0.190906	0.926752	1.89811	0.269478	0	0	0	0.311329	4.17842	0.138223	0.0606068	0.0163967	1.32235	0	0	0.993483	2.81877
S-centre	Small	0.0816358	0	0.102527	0.0940117	4.63929	0.0562169	0.0616695	0.00530233	39.7566	1.93657	0.659459	0.0491369	0.83575	0.0405089	0.00916944	11.884	8.82249	0.111314	0	4.03727	0.51318	0.0408342	1.05405	5.01673	0.00536026	0.0481029	0.799526	0	3.29595	1.14097	0.56424	0.211327	0.861245	2.05214	0.358108	0	0	0	0.29895	4.71376	0.0704023	0.0469009	0.0176537	1.55587	0	0	1.08537	3.04898
S-centre	Small	0.0141219	0	0.0706346	0.0323151	5.09987	0.0365055	0.0485926	0.0142503	45.8778	1.77033	0.706139	0.034381	0.408007	0.0164054	0.00857703	13.7575	8.23699	0	0	2.61827	0.385806	0.00823299	0.910157	4.74369	0.00526008	0.0416592	1.2778	0	2.23377	0.865622	0.143376	0.140014	0.904868	0.881255	0.154146	0	0	0	0.348962	3.33268	0.000970697	0.0247679	0.0161568	0.603367	0.00968635	0	0.807799	3.395
S-centre	Small	0.0167722	0.00219549	0.0785635	0.0230922	5.15437	0.0562432	0.0467291	0.0112785	45.1417	1.71737	0.742664	0.0404526	0.400924	0.00755048	0	15.1073	6.96176	0.00737715	0.227023	2.41207	0.145395	0.0123711	0.957399	4.69223	0.00594857	0.0766005	1.17463	0.00280862	2.73253	0.816168	0.267724	0.193097	0.868795	0.837995	0.136495	0	0.00675379	0	0.336217	3.60606	0.0778038	0.0306803	0.0201023	0.666599	0	0	0.808914	3.35468
S-edge	Small	0	0	0.0748388	0.0470751	4.5042	0.0921721	0.0531878	0.0217707	41.9299	1.61101	0.588806	0.0328925	1.16716	0.0286778	0	11.7815	9.29264	0	0	2.18792	0.348277	0.0119281	0.972124	4.16001	0	0.0454458	1.19491	0	2.57791	0.797015	0.375154	0.247306	0.811258	2.33428	0.192417	0	0	0	0.323368	5.297	0.121186	0.0318999	0.00734671	1.83435	0	0	1.21162	3.67373
S-edge	Small	0.0298459	0	0.104415	0.0594567	4.11777	0.114482	0.0784397	0.00517989	36.8874	1.37498	0.572034	0.0715192	1.87399	0.0471719	0.0157561	10.4441	11.1236	0	0	2.21354	0.178386	0.0137723	1.03701	3.24085	0	0.0484	1.40242	0.00329793	2.44892	0.970333	0.513836	0.394174	0.876392	4.03194	0.309429	0	0	0	0.316776	7.1195	0.269962	0.0670633	0.0120014	3.09707	0	0	1.46734	3.03088
S-edge	Small	0.0134132	0	0.104841	0.135238	4.27523	0.17139	0.106366	0.054939	39.3025	1.52239	0.571045	0.214019	1.2071	0.0419989	0	9.87308	9.79293	0	0	4.0836	0.315014	0	1.08663	3.00725	0	0.0619322	1.45649	0	2.78146	1.37911	0.494489	0.273421	0.955629	2.86585	0.546386	0	0	0.00956485	0.372874	5.74514	0.328129	0.158833	0.00739175	2.35363	0	0	1.38415	2.94652
S-edge	Small	0.0129982	0.0125994	0.0862523	0.0458037	4.73966	0.0640668	0.0532415	0.0302113	43.6942	2.09246	0.685573	0.0400207	0.669691	0.00387174	0	13.1964	6.70587	0.0998997	0	4.40296	0.454613	0.00942221	0.978741	4.98615	0.00592242	0.0411372	0.796263	0	2.27802	1.13417	0.258996	0.174158	0.836291	1.7664	0.208349	0	0	0	0.286601	3.79136	0.180796	0.0358552	0.0130287	1.16338	0.0116403	0	0.890979	3.04794
S-edge	Small	0.0415713	0.022544	0.112881	0.0955914	4.08496	0.0772259	0.072734	0.0463035	38.5295	1.74771	0.598676	0.0609897	1.39888	0.0480627	0.0220812	9.98468	9.18661	0.0743923	0	4.10022	0.342185	0.0154306	1.15812	4.3892	0.00465838	0.0486336	0.749667	0	2.70494	1.25764	0.506792	0.283582	0.885152	3.41941	0.309832	0.00207052	0	0	0.300564	6.03291	0.207517	0.0673894	0.0165432	2.48569	0	0	1.40306	3.08122
S-edge	Small	0.0533766	0	0.108851	0.112563	3.77544	0.178151	0.10323	0.0694843	35.7129	1.58343	0.579821	0.149614	1.63489	0.0625366	0.0389584	8.74813	10.9855	0	0	3.20352	0.175815	0.0225279	1.08936	4.01292	0	0.0571579	0.956432	0	2.95664	1.40948	0.58831	0.353371	0.842408	4.31633	0.486748	0	0	0.00420536	0.316519	6.83529	0.41955	0.111291	0.0231338	3.23746	0	0	1.74113	2.92506
S-edge	Small	0.0685363	0	0.116308	0.110468	3.75198	0.174094	0.11834	0.0925528	33.7173	1.53704	0.557262	0.165401	1.6695	0.0500258	0	10.0089	10.6739	0	0	3.43653	0.351302	0.0192213	1.15997	3.99093	0	0.0647702	1.20224	0	2.9636	1.39427	0.590494	0.353137	0.868507	4.6408	0.458477	0	0	0	0.316898	7.17296	0.0106836	0.110139	0.0191524	3.41096	0	0	1.79145	2.84436
S-edge	Small	0.00371052	0.020015	0.0867805	0.0888335	4.2377	0.0652655	0.0653052	0.032051	39.621	1.48975	0.638245	0.0649852	1.29324	0.0303025	0.0105204	12.6021	9.13117	0.0507787	0.0697836	2.43439	0.166772	0.0168077	0.991921	3.42189	0.00681342	0.181941	1.2264	0.00415843	2.90629	0.956573	0.47319	0.233971	0.804013	2.40776	0.218532	0	0.0107888	0	0.313749	6.30042	0.156081	0.0504019	0.015787	2.03694	0	0.0196833	1.48827	3.53197
S-edge	Small	0.00858886	0.0469473	0.182219	0.142934	2.99385	0.213	0.138431	0.125008	28.0999	0.948063	0.461452	0.228295	2.58093	0.0668895	0.0513638	6.82522	13.3144	0	0	2.43725	0.231204	0.0236343	1.16721	2.59844	0	0.0602882	1.47869	0.0401278	3.65893	1.14963	0.954322	0.435199	0.843423	5.87304	0.449749	0	0	0	0.330675	11.0467	0.340351	0.1246	0.0272423	4.60595	0	0	2.47052	3.20486
[truncated: 9 more columns]
